# Supplementary material for: A new troglobitic species of the genus Troglocoelotes Zhao & S. Li, 2019 (Araneae, Agelenidae, Coelotinae) from Guizhou, China
Source: Biodivers Data J. 2023 Jul 14;11:e103265. doi: 10.3897/BDJ.11.e103265 (PMC10848803; doi:10.3897/BDJ.11.e103265)
Supplement: XML Treatment for Troglocoelotes sinanensis [file BDJ.11.e103265-treatment1.xml]

<!DOCTYPE tp:taxon-treatment
  PUBLIC "-//TaxonX//DTD Taxonomic Treatment Publishing DTD v0 20100105//EN" "tax-treatment-NSO.dtd">
<tp:taxon-treatment xmlns:tp="http://www.plazi.org/taxpub"><tp:treatment-meta><mixed-citation publication-type="journal"><person-group><name><surname>Zhou</surname><given-names>Guchun</given-names></name><name><surname>YE</surname><given-names>Ru-rui</given-names></name><name><surname>Zhao</surname><given-names>Zhe</given-names></name></person-group><article-title>A new troglobitic species of the genus <italic><tp:taxon-name><tp:taxon-name-part taxon-name-part-type="genus" reg="Troglocoelotes">Troglocoelotes</tp:taxon-name-part></tp:taxon-name></italic> Zhao &amp; S. Li, 2019 (<tp:taxon-name><tp:taxon-name-part taxon-name-part-type="order">Araneae</tp:taxon-name-part></tp:taxon-name>, <tp:taxon-name><tp:taxon-name-part taxon-name-part-type="family">Agelenidae</tp:taxon-name-part></tp:taxon-name>, <tp:taxon-name><tp:taxon-name-part taxon-name-part-type="subfamily">Coelotinae</tp:taxon-name-part></tp:taxon-name>) from Guizhou, China</article-title><source>Biodivers Data J</source><day>14</day><month>07</month><year>2023</year><volume>11</volume><pub-id pub-id-type="doi">10.3897/BDJ.11.e103265</pub-id></mixed-citation></tp:treatment-meta><tp:nomenclature><tp:taxon-name>
            <object-id xmlns:xlink="http://www.w3.org/1999/xlink" content-type="arpha" xlink:type="simple">C8848107-20A2-5548-BEFF-BD218399AAD3</object-id>
            <tp:taxon-name-part taxon-name-part-type="genus">Troglocoelotes</tp:taxon-name-part>
            <tp:taxon-name-part taxon-name-part-type="species">sinanensis</tp:taxon-name-part>
            <object-id xmlns:xlink="http://www.w3.org/1999/xlink" content-type="zoobank" xlink:type="simple" object-id-type="ZooBank">C1061901-6AE9-4D7E-912E-2A2D8A9621DF</object-id>
          </tp:taxon-name><tp:taxon-authority>Zhou &amp; Zhao, 2023</tp:taxon-authority><tp:taxon-status xmlns:xlink="http://www.w3.org/1999/xlink" xlink:type="simple">sp. nov.</tp:taxon-status></tp:nomenclature><tp:treatment-sec sec-type="materials"><title>Materials</title><list list-type="alpha-lower" list-content="occurrences"><list-item><p><bold>Type status:</bold> <named-content xmlns:xlink="http://www.w3.org/1999/xlink" content-type="dwc:typeStatus" xlink:type="simple">Holotype</named-content>. <bold>Occurrence:</bold> catalogNumber: <named-content xmlns:xlink="http://www.w3.org/1999/xlink" content-type="dwc:catalogNumber" xlink:type="simple">GZTR-230102-1</named-content>; individualCount: <named-content xmlns:xlink="http://www.w3.org/1999/xlink" content-type="dwc:individualCount" xlink:type="simple">1</named-content>; sex: <named-content xmlns:xlink="http://www.w3.org/1999/xlink" content-type="dwc:sex" xlink:type="simple">female</named-content>; lifeStage: <named-content xmlns:xlink="http://www.w3.org/1999/xlink" content-type="dwc:lifeStage" xlink:type="simple">adult</named-content>; occurrenceID: <named-content xmlns:xlink="http://www.w3.org/1999/xlink" content-type="dwc:occurrenceID" xlink:type="simple">121C5F31-FAE2-5F04-AF69-9DE147BA39B4</named-content>; <bold>Taxon:</bold> kingdom: <named-content xmlns:xlink="http://www.w3.org/1999/xlink" content-type="dwc:kingdom" xlink:type="simple"><tp:taxon-name><tp:taxon-name-part taxon-name-part-type="kingdom">Animalia</tp:taxon-name-part></tp:taxon-name></named-content>; phylum: <named-content xmlns:xlink="http://www.w3.org/1999/xlink" content-type="dwc:phylum" xlink:type="simple"><tp:taxon-name><tp:taxon-name-part taxon-name-part-type="phylum">Arthropoda</tp:taxon-name-part></tp:taxon-name></named-content>; class: <named-content xmlns:xlink="http://www.w3.org/1999/xlink" content-type="dwc:class" xlink:type="simple"><tp:taxon-name><tp:taxon-name-part taxon-name-part-type="class">Arachnida</tp:taxon-name-part></tp:taxon-name></named-content>; order: <named-content xmlns:xlink="http://www.w3.org/1999/xlink" content-type="dwc:order" xlink:type="simple"><tp:taxon-name><tp:taxon-name-part taxon-name-part-type="order">Araneae</tp:taxon-name-part></tp:taxon-name></named-content>; family: <named-content xmlns:xlink="http://www.w3.org/1999/xlink" content-type="dwc:family" xlink:type="simple"><tp:taxon-name><tp:taxon-name-part taxon-name-part-type="family">Agelenidae</tp:taxon-name-part></tp:taxon-name></named-content>; genus: <named-content xmlns:xlink="http://www.w3.org/1999/xlink" content-type="dwc:genus" xlink:type="simple"><tp:taxon-name><tp:taxon-name-part taxon-name-part-type="genus">Troglocoelotes</tp:taxon-name-part></tp:taxon-name></named-content>; <bold>Location:</bold> continent: <named-content xmlns:xlink="http://www.w3.org/1999/xlink" content-type="dwc:continent" xlink:type="simple">Asia</named-content>; country: <named-content xmlns:xlink="http://www.w3.org/1999/xlink" content-type="dwc:country" xlink:type="simple">China</named-content>; countryCode: <named-content xmlns:xlink="http://www.w3.org/1999/xlink" content-type="dwc:countryCode" xlink:type="simple">CN</named-content>; stateProvince: <named-content xmlns:xlink="http://www.w3.org/1999/xlink" content-type="dwc:stateProvince" xlink:type="simple">Guizhou</named-content>; county: <named-content xmlns:xlink="http://www.w3.org/1999/xlink" content-type="dwc:county" xlink:type="simple">Sinan</named-content>; locality: <named-content xmlns:xlink="http://www.w3.org/1999/xlink" content-type="dwc:locality" xlink:type="simple">Sunjiaba Town, Gaofeng Village, Huangjin Cave</named-content>; verbatimElevation: <named-content xmlns:xlink="http://www.w3.org/1999/xlink" content-type="dwc:verbatimElevation" xlink:type="simple">695m</named-content>; verbatimLatitude: <named-content xmlns:xlink="http://www.w3.org/1999/xlink" content-type="dwc:verbatimLatitude" xlink:type="simple">27.9113°N</named-content>; verbatimLongitude: <named-content xmlns:xlink="http://www.w3.org/1999/xlink" content-type="dwc:verbatimLongitude" xlink:type="simple">108.2895°E</named-content>; <bold>Identification:</bold> identifiedBy: <named-content xmlns:xlink="http://www.w3.org/1999/xlink" content-type="dwc:identifiedBy" xlink:type="simple">Guchou Zhou</named-content>; <bold>Event:</bold> samplingProtocol: <named-content xmlns:xlink="http://www.w3.org/1999/xlink" content-type="dwc:samplingProtocol" xlink:type="simple">by hand</named-content>; year: <named-content xmlns:xlink="http://www.w3.org/1999/xlink" content-type="dwc:year" xlink:type="simple">2023</named-content>; month: <named-content xmlns:xlink="http://www.w3.org/1999/xlink" content-type="dwc:month" xlink:type="simple">1</named-content>; day: <named-content xmlns:xlink="http://www.w3.org/1999/xlink" content-type="dwc:day" xlink:type="simple">2</named-content>; habitat: <named-content xmlns:xlink="http://www.w3.org/1999/xlink" content-type="dwc:habitat" xlink:type="simple">cave</named-content>; eventRemarks: <named-content xmlns:xlink="http://www.w3.org/1999/xlink" content-type="dwc:eventRemarks" xlink:type="simple">cave darkness, 17℃, RH 93%</named-content>; <bold>Record Level:</bold> institutionID: <named-content xmlns:xlink="http://www.w3.org/1999/xlink" content-type="dwc:institutionID" xlink:type="simple">Taxidermy Museum of Gannan Normal University</named-content>; institutionCode: <named-content xmlns:xlink="http://www.w3.org/1999/xlink" content-type="dwc:institutionCode" xlink:type="simple">GNNU</named-content>; collectionCode: <named-content xmlns:xlink="http://www.w3.org/1999/xlink" content-type="dwc:collectionCode" xlink:type="simple">Rurui Ye</named-content></p></list-item></list></tp:treatment-sec><tp:treatment-sec sec-type="Description"><title>Description</title><p><bold>Female</bold> (<bold>holotype</bold>): Total length 6.92. Carapace 3.73 long, 2.38 wide. Cephalic region pale yellowish-brown with brown margin, thoracic region ivory. Cervical and radial furrows distinct and longitudinal fovea very long and aciculate. Abdomen 3.19 long, 2.15 wide; yellowish and covered with numerous fine hairs. Eyes strongly degenerated, reduced to white spots (Fig. <xref ref-type="fig" rid="F8806222">3</xref>D). Clypeus height 0.31. Chelicerae basally light brown and inflated. Chelicerae teeth black. Chelicerae each with three promarginal teeth and two retromarginal teeth. Maxillae and labium brown. Sternum 1.86 long, 1.59 wide, covered with hairs of varying lengths. Leg yellowish without annular striations; femur with several fine hairs (Fig. <xref ref-type="fig" rid="F8806220">2</xref>A), legs ventrally with numerous fine hairs (Fig. <xref ref-type="fig" rid="F8806220">2</xref>B). Palp and legs measurements: palp 5.03 (2.34, 1.31, 1.38); leg I: 13.92 (3.42, 4.89, 3.38, 2.23); leg II: 12.88 (3.38, 4.50, 2.85, 2.15); leg III: 11.35 (2.88, 4.16, 2.96, 1.35); leg IV: 16.55 (3.73, 5.05, 5.31, 2.46).</p><p><bold>Epigyne</bold>: Epigynal teeth fingernail-shaped (Fig. <xref ref-type="fig" rid="F8806222">3</xref>A, B); copulatory distinct (Fig. <xref ref-type="fig" rid="F8806222">3</xref>B); copulatory duct slender, curved before reaching ellipsoidal spermatheca (Fig. <xref ref-type="fig" rid="F8806222">3</xref>C); spermatheca ellipsoidal with a sprout shape (Fig. <xref ref-type="fig" rid="F8806222">3</xref>C); spermathecal head small (Fig. <xref ref-type="fig" rid="F8806222">3</xref>C); fertilisation duct small and indistinct (Fig. <xref ref-type="fig" rid="F8806222">3</xref>C).</p><p><bold>Male</bold>: Unknown.</p></tp:treatment-sec><tp:treatment-sec sec-type="Diagnosis"><title>Diagnosis</title><p>The female of <italic><tp:taxon-name><tp:taxon-name-part taxon-name-part-type="genus" reg="Troglocoelotes">Troglocoelotes</tp:taxon-name-part><tp:taxon-name-part taxon-name-part-type="species" reg="sinanensis">sinanensis</tp:taxon-name-part></tp:taxon-name></italic> sp. nov. resembles <italic><tp:taxon-name><tp:taxon-name-part taxon-name-part-type="genus" reg="Troglocoelotes">T.</tp:taxon-name-part><tp:taxon-name-part taxon-name-part-type="species" reg="proximus">proximus</tp:taxon-name-part></tp:taxon-name></italic> (Chen, Zhu &amp; Kim, 2008), but can be distinguished by the morphology of the spermathecae: 1) spermatheca ellipsoidal with a sprout shape in <italic><tp:taxon-name><tp:taxon-name-part taxon-name-part-type="genus" reg="Troglocoelotes">T.</tp:taxon-name-part><tp:taxon-name-part taxon-name-part-type="species" reg="sinanensis">sinanensis</tp:taxon-name-part></tp:taxon-name></italic> sp. nov. (Fig. <xref ref-type="fig" rid="F8806222">3</xref>C), vs. in a discoidal shape in <italic><tp:taxon-name><tp:taxon-name-part taxon-name-part-type="genus" reg="Troglocoelotes">T.</tp:taxon-name-part><tp:taxon-name-part taxon-name-part-type="species" reg="proximus">proximus</tp:taxon-name-part></tp:taxon-name></italic> (<xref ref-type="bibr" rid="B8806344">Chen et al. (2008)</xref>, fig. 8); 2) upper half of spermathecae away from each other in <italic><tp:taxon-name><tp:taxon-name-part taxon-name-part-type="genus" reg="Troglocoelotes">T.</tp:taxon-name-part><tp:taxon-name-part taxon-name-part-type="species" reg="sinanensis">sinanensis</tp:taxon-name-part></tp:taxon-name></italic> sp. nov. (Fig. <xref ref-type="fig" rid="F8806222">3</xref>C), vs. close together in <italic><tp:taxon-name><tp:taxon-name-part taxon-name-part-type="genus" reg="Troglocoelotes">T.</tp:taxon-name-part><tp:taxon-name-part taxon-name-part-type="species" reg="proximus">proximus</tp:taxon-name-part></tp:taxon-name></italic> (<xref ref-type="bibr" rid="B8806344">Chen et al. (2008)</xref>, fig. 9).</p></tp:treatment-sec><tp:treatment-sec sec-type="Etymology"><title>Etymology</title><p>The specific name refers to the type locality, adjective.</p></tp:treatment-sec><tp:treatment-sec sec-type="Distribution"><title>Distribution</title><p>Known only from the type locality in Guizhou, China (Fig. <xref ref-type="fig" rid="F8806226">4</xref>).</p></tp:treatment-sec><tp:treatment-sec sec-type="Taxon discussion"><title>Taxon discussion</title><p>Huangjin Cave is a vertical cave that is very difficult for humans to explore, so the discovery of this new species was accidental. This species is the deepest subterranean species found in the genus to date. The degenerated eyes and the pale body of <italic><tp:taxon-name><tp:taxon-name-part taxon-name-part-type="genus" reg="Troglocoelotes">Troglocoelotes</tp:taxon-name-part><tp:taxon-name-part taxon-name-part-type="species" reg="sinanensis">sinanensis</tp:taxon-name-part></tp:taxon-name></italic> sp. nov. shows that it is a species well-specialised to subterranean life. Cave adaptation not only causes troglomorphism (morphological adaptation), but also promotes reproductive isolation and speciation (<xref ref-type="bibr" rid="B8806353">Cizauskas et al. 2022</xref>). Considering the karst topography of eastern Guizhou, many new species of <italic><tp:taxon-name><tp:taxon-name-part taxon-name-part-type="genus" reg="Troglocoelotes">Troglocoelotes</tp:taxon-name-part></tp:taxon-name></italic> are likely to be found in this area in the future.</p></tp:treatment-sec><tp:treatment-sec><!--Section generated to contain objects referenced in tp:taxon-treatment.--><fig id="F8806222" position="float" orientation="portrait"><object-id xmlns:xlink="http://www.w3.org/1999/xlink" content-type="arpha" xlink:type="simple">00E206F9-5D47-5175-B4BB-88E7B279A8AE</object-id><object-id xmlns:xlink="http://www.w3.org/1999/xlink" content-type="doi" xlink:type="simple">10.3897/BDJ.11.e103265.figure3</object-id><label>Figure 3.</label><caption><p><italic><tp:taxon-name><tp:taxon-name-part taxon-name-part-type="genus" reg="Troglocoelotes">Troglocoelotes</tp:taxon-name-part><tp:taxon-name-part taxon-name-part-type="species" reg="sinanensis">sinanensis</tp:taxon-name-part></tp:taxon-name></italic> sp. nov., holotype female. <bold>A</bold> Epigyne, ventral view; <bold>B</bold> Same, ventral view; <bold>C</bold> Same, dorsal view; <bold>D</bold> Cephalothorax, frontal view. Abbreviations: A = atrium; ALEM = pale marks of anterior lateral eye; CD = copulatory duct; CO = copulatory opening; ET = epigynal tooth; FD = fertilisation duct; PLEM = pale marks of posterior lateral eye; PMA = posterior margin of atrium; S = spermatheca; SH = spermathecal head. Scale bars: 0.50 mm (A–C), 1 mm (D).</p></caption><graphic xmlns:xlink="http://www.w3.org/1999/xlink" xlink:href="bdj-11-e103265-g003.jpg" position="float" id="oo_808264.jpg" orientation="portrait" xlink:type="simple"><uri content-type="original_file" xlink:type="simple">https://binary.pensoft.net/fig/808264</uri></graphic></fig><fig id="F8806220" position="float" orientation="portrait"><object-id xmlns:xlink="http://www.w3.org/1999/xlink" content-type="arpha" xlink:type="simple">C6F0ADE0-F40A-5F8C-8433-7DC0623E1D4C</object-id><object-id xmlns:xlink="http://www.w3.org/1999/xlink" content-type="doi" xlink:type="simple">10.3897/BDJ.11.e103265.figure2</object-id><label>Figure 2.</label><caption><p><italic><tp:taxon-name><tp:taxon-name-part taxon-name-part-type="genus" reg="Troglocoelotes">Troglocoelotes</tp:taxon-name-part><tp:taxon-name-part taxon-name-part-type="species" reg="sinanensis">sinanensis</tp:taxon-name-part></tp:taxon-name></italic> sp. nov., the habitus of holotype female. <bold>A</bold> Dorsal view; <bold>B</bold> Ventral view; <bold>C</bold> Lateral view. Scale bars: 2 mm (A–C).</p></caption><graphic xmlns:xlink="http://www.w3.org/1999/xlink" xlink:href="bdj-11-e103265-g002.jpg" position="float" id="oo_808263.jpg" orientation="portrait" xlink:type="simple"><uri content-type="original_file" xlink:type="simple">https://binary.pensoft.net/fig/808263</uri></graphic></fig><fig id="F8806226" position="float" orientation="portrait"><object-id xmlns:xlink="http://www.w3.org/1999/xlink" content-type="arpha" xlink:type="simple">5F282F63-1A76-581E-98E1-67FF85B03804</object-id><object-id xmlns:xlink="http://www.w3.org/1999/xlink" content-type="doi" xlink:type="simple">10.3897/BDJ.11.e103265.figure4</object-id><label>Figure 4.</label><caption><p>Distribution records of <italic><tp:taxon-name><tp:taxon-name-part taxon-name-part-type="genus" reg="Troglocoelotes">Troglocoelotes</tp:taxon-name-part></tp:taxon-name></italic> species from Guizhou Province, China. 1. <italic><tp:taxon-name><tp:taxon-name-part taxon-name-part-type="genus" reg="Troglocoelotes">T.</tp:taxon-name-part><tp:taxon-name-part taxon-name-part-type="species" reg="banmenensis">banmenensis</tp:taxon-name-part></tp:taxon-name></italic> Zhao &amp; Li, 2019; 2. <italic><tp:taxon-name><tp:taxon-name-part taxon-name-part-type="genus" reg="Troglocoelotes">T.</tp:taxon-name-part><tp:taxon-name-part taxon-name-part-type="species" reg="proximus">proximus</tp:taxon-name-part></tp:taxon-name></italic> (Chen, Zhu &amp; Kim, 2008); 3. <italic><tp:taxon-name><tp:taxon-name-part taxon-name-part-type="genus" reg="Troglocoelotes">T.</tp:taxon-name-part><tp:taxon-name-part taxon-name-part-type="species" reg="qixianensis">qixianensis</tp:taxon-name-part></tp:taxon-name></italic> Zhao &amp; Li, 2019; 4. <italic><tp:taxon-name><tp:taxon-name-part taxon-name-part-type="genus" reg="Troglocoelotes">T.</tp:taxon-name-part><tp:taxon-name-part taxon-name-part-type="species" reg="sinanensis">sinanensis</tp:taxon-name-part></tp:taxon-name></italic> sp. nov.; 5. <italic><tp:taxon-name><tp:taxon-name-part taxon-name-part-type="genus" reg="Troglocoelotes">T.</tp:taxon-name-part><tp:taxon-name-part taxon-name-part-type="species" reg="tortus">tortus</tp:taxon-name-part></tp:taxon-name></italic> (Chen, Zhu &amp; Kim, 2008).</p></caption><graphic xmlns:xlink="http://www.w3.org/1999/xlink" xlink:href="bdj-11-e103265-g004.jpg" position="float" id="oo_808266.jpg" orientation="portrait" xlink:type="simple"><uri content-type="original_file" xlink:type="simple">https://binary.pensoft.net/fig/808266</uri></graphic></fig></tp:treatment-sec><ref-list><ref id="B8806344"><element-citation xmlns:xlink="http://www.w3.org/1999/xlink" publication-type="article" xlink:type="simple"><person-group person-group-type="author"><name name-style="western"><surname>Chen</surname><given-names>H</given-names></name><name name-style="western"><surname>Zhu</surname><given-names>M</given-names></name><name name-style="western"><surname>Kim</surname><given-names>J</given-names></name></person-group><year>2008</year><article-title>Three new eyeless <italic><tp:taxon-name><tp:taxon-name-part taxon-name-part-type="genus" reg="Draconarius">Draconarius</tp:taxon-name-part></tp:taxon-name></italic> spiders (<tp:taxon-name><tp:taxon-name-part taxon-name-part-type="order">Araneae</tp:taxon-name-part></tp:taxon-name>, <tp:taxon-name><tp:taxon-name-part taxon-name-part-type="family">Amaurobiidae</tp:taxon-name-part></tp:taxon-name>) from limestone caves in Guizhou, southwestern China.</article-title><source>Korean Arachnology</source><volume>24</volume><fpage>85</fpage><lpage>95</lpage></element-citation></ref><ref id="B8806353"><element-citation xmlns:xlink="http://www.w3.org/1999/xlink" publication-type="article" xlink:type="simple"><person-group person-group-type="author"><name name-style="western"><surname>Cizauskas</surname><given-names>I</given-names></name><name name-style="western"><surname>Polotow</surname><given-names>D</given-names></name><name name-style="western"><surname>Gallão</surname><given-names>JE</given-names></name><name name-style="western"><surname>Bichuette</surname><given-names>ME</given-names></name><name name-style="western"><surname>Brescovit</surname><given-names>AD</given-names></name></person-group><year>2022</year><article-title><italic><tp:taxon-name><tp:taxon-name-part taxon-name-part-type="genus" reg="Ctenus">Ctenus</tp:taxon-name-part><tp:taxon-name-part taxon-name-part-type="species" reg="igatu">igatu</tp:taxon-name-part></tp:taxon-name></italic> sp. nov. (<tp:taxon-name><tp:taxon-name-part taxon-name-part-type="order">Araneae</tp:taxon-name-part></tp:taxon-name>: <tp:taxon-name><tp:taxon-name-part taxon-name-part-type="family">Ctenidae</tp:taxon-name-part></tp:taxon-name>): a new subterranean spider from Brazil with an analysis of troglomorphic traits.</article-title><source>Journal of Arachnology</source><volume>55</volume><issue>1</issue><fpage>1</fpage><lpage>12</lpage><pub-id pub-id-type="doi">10.1636/JoA-S-20-068</pub-id></element-citation></ref></ref-list></tp:taxon-treatment>
